# Supplementary material for: Akkermansia muciniphila primes lung-resident antiviral immunity via the gut–lung axis during SARS-CoV-2 infection
Source: Front Immunol. 2026 Feb 27;17:1762843. doi: 10.3389/fimmu.2026.1762843 (PMC12982362; doi:10.3389/fimmu.2026.1762843)
Supplement: Supplementary Table 1 — Antibody information. [file Table1.xlsx]

## Sheet: Sheet1
No.	ITEM	Clone name	Fluorophore	Company	Catalog#
1	CD45	30-F11	BUV395	BD	564279
2	MHCII	2G9	BUV496	BD	750171
3	CD8α	53-6.7	BUV496	BD	569181
4	NK1.1	PK136	BUV563	BD	741233
5	CD44	IM7	BUV615	BD	751414
6	F4/80	T45-234	BUV661	BD	750643
7	CD62L	MEL-14	BUV737	BD	612833
8	TCRβ	H57-597	BV421	BD	562837
9	CD11c	HL3	BV480	BD	565627
10	LY6G	1A8	BV570	BioLegend	127629
11	TCRβ	H57-597	BV605	BioLegend	109241
12	CD4	RM4-5	BV650	BioLegend	100545
13	TCRβ	H57-597	BV650	BioLegend	109251
14	TIM-3	RMT3-23	BV711	BioLegend	119727
15	PD-1	29F.1A12	BV785	BioLegend	135225
16	LY6C	HK1.4	BV785	BioLegend	128041
17	CD69	H1.2F3	PE	BioLegend	104508
18	CD103	2E7	PE/Dazzle™ 594	BioLegend	121430
19	CD19	6D5	Biotin	BioLegend	115504
20	Streptavidin		PE-Cy5	BioLegend	405205
21	TCRγδ	GL3	APC	BioLegend	118116
22	LAG-3	C9B7W	APC/Fire 750	BioLegend	125240
23	CD8α	53-6.7	APC-Cy7	BioLegend	100714
24	CD11b	M1/70	Sparkblue550	BioLegend	101290
25	IFNγ	XMG1.2	BUV737	BD	612769
26	GRANZYME B	QA16A02	PB	BioLegend	372218
27	TNFα	MP6-XT22	BB700	BD	566510
28	IL-2	JES6-5H4	PE	BioLegend	503808
29	PERFORIN	S16009A	PE/Dazzle™ 594	BioLegend	154316
30	FOXP3	FJK-16s	Alexa Fluor® 488	eBioscience	53-5773-82
