# Supplementary material for: Akkermansia muciniphila primes lung-resident antiviral immunity via the gut–lung axis during SARS-CoV-2 infection
Source: Front Immunol. 2026 Feb 27;17:1762843. doi: 10.3389/fimmu.2026.1762843 (PMC12982362; doi:10.3389/fimmu.2026.1762843)
Supplement: Supplementary file 3 [file Table2.xlsx]

## Sheet: Sheet1
Initial cohorts by April 2022
BioProject	Reference	Sequencing type	Total	Healthy controls	Asymptomatic	Mild	Moderate	Severe	Critical	Fatal	uncategorized COVID	Acute or Hospitalization	Convalescent or Discharge (<3 months)	Country	Continent	Seq Region	Seq Type	Mean seq depth	Data availability statement	Severity Criteria	Descriptor	Study Conclusions	Reference
PRJNA624223	Zuo et al., 2020	Shotgun metagenome	67	15		5	32	7	8			52		China	Asia	Random	Paired	17.5 M	EBI	Chinese Clinical Guidance for COVID-19 Pneumonia Diagnosis and Treatment (7th edition)	Briefly, patients were classified as mild if there were no radiographic indications of pneumonia, moderate if pneumonia with fever and respiratory tract symptoms were detected, severe if respiratory rate ≥30 breaths per minute, oxygen saturation ≤93% when breathing ambient air or PaO2/FiO2 ≤300 mm Hg, critical if respiratory failure requiring mechanical ventilation or organ failure requiring inte…	8 COVID-Enriched species and 7 COVID-Depleted species were identified in this study respectively; 3 severity-negative metagenomic species (i.e., Faecalibacterium prausnitzii, Dorea longicatena, Bifidobacterium pseudocatenulatum) were depleted in COVID; 1 severity-positive metagenomic species (i.e., Hungatella/Clostridium hathewayi) was enriched in COVID; whereas 1 severity-positive metagenomic sp…	Zuo T, Zhang F, Lui GCY, Yeoh YK, Li AYL, Zhan H et al (2020). Alterations in Gut Microbiota of Patients With COVID-19 During Time of Hospitalization. Gastroenterology 159: 944-955.e948.
PRJEB43555	Li et al., 2021	Shotgun metagenome	65	19		7	29	7	3			46		China	Asia	Random	Paired	19.3 M	EBI	Chinese Clinical Guidance for COVID-19 Pneumonia Diagnosis and Treatment (5th edition)	Briefly, patients were classified as mild if there were no radiographic indications of pneumonia, moderate if pneumonia with fever and respiratory tract symptoms were detected, severe if respiratory rate ≥30 breaths per minute, oxygen saturation ≤93% when breathing ambient air or PaO2/FiO2 ≤300 mm Hg, critical if respiratory failure requiring mechanical ventilation or organ failure requiring inte…	9 COVID-Enriched species and 6 COVID-Depleted species were identified in this study respectively; 1 severity-negative metagenomic species (i.e., Adlercreutzia equolifaciens) was depleted in COVID; 1 severity-positive metagenomic species (i.e., Prevotella bivia) was enriched in COVID; whereas 1 severity-positive metagenomic species (i.e., Streptococcus salivarius) was depleted in COVID. COVID-Enri…	Li S, Yang S, Zhou Y, Disoma C, Dong Z, Du A et al (2021). Microbiome Profiling Using Shotgun Metagenomic Sequencing Identified Unique Microorganisms in COVID-19 Patients With Altered Gut Microbiota. Frontiers in Microbiology 12.
PRJNA650244	Yeoh et al., 2021	Shotgun metagenome	274	78		69	98	19	10			147	49 (25%)	China	Asia	Random	Paired	23.5 M	EBI	Chinese Clinical Guidance for COVID-19 Pneumonia Diagnosis and Treatment (7th edition)	Briefly, patients were classified as mild if there were no radiographic indications of pneumonia, moderate if pneumonia with fever and respiratory tract symptoms were detected, severe if respiratory rate ≥30 breaths per minute, oxygen saturation ≤93% when breathing ambient air or PaO2/FiO2 ≤300 mm Hg, critical if respiratory failure requiring mechanical ventilation or organ failure requiring inte…	7 COVID-Enriched species and 10 COVID-Depleted species were identified in this study respectively; 4 severity-negative metagenomic species (i.e., Faecalibacterium prausnitzii, Dorea longicatena, Coprococcus comes, Bifidobacterium pseudocatenulatum) were depleted in COVID; 3 severity-positive metagenomic species (i.e., Akkermansia muciniphila, Bacteroides ovatus, Bacteroides caccae) were enriched …	Yeoh YK, Zuo T, Lui GC-Y, Zhang F, Liu Q, Li AYL et al (2021). Gut microbiota composition reflects disease severity and dysfunctional immune responses in patients with COVID-19. Gut 70: 698.
PRJNA758913	Ferreira et al, 2022	16S rRNA gene amplicon	174	37	9	108	9	11				174		Brazil	South America	V3-V4	Single	92 K	EBI	WHO	(1) Asymptomatic: Positive SARS-CoV-2 test and no symptoms; (2) Mild: symptoms such as fever, cough, anosmia, ageusia, diarrhea, without dyspnea; (3) Moderate: Clinical evidence of lower respiratory tract disease, non-invasive oxygen support (oxygen saturation < 94%); and Severe: invasive oxygen support, admission to the intensive care unit, orotracheal intubation	No species level analysis (Genus level).	Alexandre Soares Ferreira J, Tais Fernanda B, Larissa Vedovato Vilela de S, Aline Zazeri L, Amanda Soares D, Guilherme Vedovato Vilela de S et al (2022). Persistent intestinal dysbiosis after SARS-CoV-2 infection in Brazilian patients. Research Square.
PRJNA756849	Schult et al., 2022	16S rRNA gene amplicon	234	26		41	56	66		45		153	55 (26%)	Germany	Europe	V3-V4	Paired	29 K	EBI	WHO Score	(i) mild disease, composed of patients with no oxygen therapy (score 3) or oxygen by mask or nasal prongs (score 4); (ii) severe disease, including patients requiring noninvasive ventilation or high-flow oxygen (score 5), intubation and mechanical ventilation (score 6) or ventilation and additional organ support (score 7), and (iii) fatal disease (death, score 8)	3 COVID-Enriched species and 5 COVID-Depleted species were identified in this study respectively; 4 severity-negative 16S amplicon species (i.e., Alistipes putredinis, Faecalibacterium prausnitzii, Dorea longicatena, Blautia luti) were depleted in COVID. COVID-Enriched species: Clostridium innocuum, Ruthenibacterium lactatiformans, Alistipes finegoldii; COVID-Depleted species: Faecalibacterium pr…	Schult D, Reitmeier S, Koyumdzhieva P, Lahmer T, Middelhof M, Erber J et al (2022). Gut bacterial dysbiosis and instability is associated with the onset of complications and mortality in COVID-19. Gut Microbes 14: 2031840.
CRA003945	Lin et al., 2022	Shotgun metagenome	81	13	13						24 (convalescent cases with adverse outcomes) + 31 (discharged patients with SARS-CoV-2 re-positive)			China	Asia	Random	Paired		GSA: Will be available on 2023-02-23				Lin R, Xiao M, Cao S, Sun Y, Zhao L, Mao X et al (2022). Distinct gut microbiota and health outcomes in asymptomatic infection, viral nucleic acid test re-positive, and convalescent COVID-19 cases. mLife 1: 183-197.
